# Supplementary material for: Theory of transformation-mediated twinning
Source: PNAS Nexus. 2022 Dec 7;2(1):pgac282. doi: 10.1093/pnasnexus/pgac282 (PMC9830949; doi:10.1093/pnasnexus/pgac282)
Supplement: pgac282_Supplemental_Files [file pgac282_supplemental_files.zip]

Archive with 2 entries (2 files):
- PNASNEXUS-PNASNEXUS-2021-00069-s01.pdf
- PNASNEXUS-PNASNEXUS-2021-00069-s02.tex
