# Supplementary material for: Theory of transformation-mediated twinning
Source: PNAS Nexus. 2022 Dec 7;2(1):pgac282. doi: 10.1093/pnasnexus/pgac282 (PMC9830949; doi:10.1093/pnasnexus/pgac282)
Supplement: pgac282_Supplemental_Files [file pgac282_supplemental_files.zip › PNASNEXUS-PNASNEXUS-2021-00069-s02.tex]

\documentclass[numsec,webpdf,contemporary,large, sort &compress]{oup-authoring-template}%
\onecolumn
%\usepackage{showframe}

\graphicspath{{Fig/}}

% line numbers
%\usepackage[mathlines, switch]{lineno}
%\usepackage[right]{lineno}

\theoremstyle{thmstyleone}%
\newtheorem{theorem}{Theorem}%  meant for continuous numbers
%%\newtheorem{theorem}{Theorem}[section]% meant for sectionwise numbers
%% optional argument [theorem] produces theorem numbering sequence instead of independent numbers for Proposition
\newtheorem{proposition}[theorem]{Proposition}%
%%\newtheorem{proposition}{Proposition}% to get separate numbers for theorem and proposition etc.
\theoremstyle{thmstyletwo}%
\newtheorem{example}{Example}%
\newtheorem{remark}{Remark}%
\theoremstyle{thmstylethree}%
\newtheorem{definition}{Definition}

\makeatletter
\newcommand*{\rom}[1]{\expandafter\@slowromancap\romannumeral #1@}
\makeatother

\usepackage{tikz}
\newcommand*\mycirc[1]{%
  \begin{tikzpicture}
    \node[draw,circle,inner sep=1pt] {#1};
  \end{tikzpicture}}
%\usepackage{draftwatermark}
%\SetWatermarkText{Draft}
\usepackage{graphicx}% Include figure files
\usepackage{dcolumn}% Align table columns on decimal point

\usepackage[export]{adjustbox}
\newcommand\mybox[2][]{\tikz[overlay]\node[fill=blue!20,inner sep=2pt, anchor=text, rectangle, rounded corners=1mm,#1] {#2};\phantom{#2}}

\newcommand{\ssint}{ - \!\!\!\!\! \int }
\def\sint{\ifmmode{- \!\!\!\!\!\! \int}
    \else{\hbox{$- \!\!\!\! \int \ $}}\fi}
\renewcommand{\arraystretch}{1.4}

\makeatletter
\newcommand*{\rom}[1]{\expandafter\@slowromancap\romannumeral #1@}
\makeatother

\makeatletter
\renewcommand{\fnum@figure}{Fig. \thefigure}
\makeatother

\renewcommand{\thefigure}{S\arabic{figure}}

\renewcommand{\thetable}{S\arabic{table}}

\begin{document}

\journaltitle{PNAS Nexus}
%\DOI{DOI HERE}
%\copyrightyear{2022}
%\pubyear{2022}
%\access{Advance Access Publication Date: Day Month Year}
%\appnotes{Paper}

%\firstpage{1}

%\subtitle{Subject Section}
\section*{Supplementary information for}
 \noindent {\large Theory of transformation-mediated twinning}\\
\hfill \break
Song Lu$\ast$, Xun Sun$\ast$, Yanzhong Tian, Xianghai An, Wei Li, Yujie Chen, Hualei Zhang$\ast$ and Levente Vitos\\
\hfill \break
\noindent To whom correspondence should be addressed: songlu@kth.se (S.L.); xunsun@cityu.edu.hk (X.S.);hualei@xjtu.edu.cn (H.L.Z.)

%\received{Date}{0}{Year}
%\accepted{Date}{0}{Year}

%\editor{Associate Editor: Name}


%\maketitle

\section*{This PDF file includes:}
\noindent Supplementary text: Note S1-S4\\
Fig. S1 to S4\\
Table S1 and S2\\
References

\newpage
%\linenumbersa

\section*{Supplementary text}
\subsection*{\underline{Note S1. The $\theta$ values in the matrix and twin parts}}

For the deformation-induced $\gamma/\gamma_{\rm tw}$ structure, the $\theta$ values on the \{111\} slip planes parallel to the coherent twin boundary in the matrix ($\theta^{\rm M}$) and twin ($\theta^{\rm T}$) parts are related by $\theta^{\rm T}=60^{\rm o}-\theta^{\rm M}$ because the twinning directions in the matrix and twin parts deviate by 60$^{\rm o}$. Therefore, for CrCoNi when $\theta^{\rm M}$ is in the range of 0$^{\rm o}$-26$^{\rm o}$, $\theta^{\rm T}$ is in the range of 60$^{\rm o}$-34$^{\rm o}$. It indicates that the preferred deformation mode is the full dislocation slip in the fresh twin part, but with a significant larger EEB than the stacking fault formation in the matrix, $\overline{\gamma}_{\rm SF}(\theta^{\rm T})>\overline{\gamma}_{\rm SF}(\theta^{\rm M})$.

\subsection*{\underline{Note S2. Effective energy barriers for CrMnFeCoNi HEA}}

\begin{figure}[tbh!]
 \centering
 \subfloat{{\includegraphics[scale=0.5]{figure s1.pdf}}}%
\caption{Calculated EEBs in fcc (A)  and hcp (B) CrMnFeCoNi HEA.}%
\label{figurecrmnfeconi}%
\end{figure}

In the case of CrMnFeCoNi, both ab initio calculations and experiments show a higer $\gamma^{\rm fcc}_{\rm isf}$ than that of CrCoNi \cite{MA201590,Niu1363,Huang20182381,ZHAO2017334,LAPLANCHE2017292,Okamoto2016,LIU2018269}. The hcp polymorphism was observed at high pressure \cite{Zhang201715687,Tracy2017}, but at ambient conditions and cryogenic temperatures, only very rare/extremely thin hcp laths were found in normal tensile experiments \cite{Niu1363}. Noticeably, the observed thin hcp layers at cryogenic  temperature occur also on the coherent twin boundaries~\cite{Niu1363}, an indication for the operation of TMT.  Firstly, the small negative $\gamma^{\rm fcc}_{\rm isf}$ indicates that the thermodynamic driving force for DIMT is weak and less deformation-induced hcp phase is expected, compared to the case of CrCoNi. Secondly, the particular shape of $\gamma$-surface with almost equal $\gamma^{\rm fcc}_{\rm usf}$ and $\gamma^{\rm fcc}_{\rm utw}$ leads to similar probability for the DIMT and  for the conventional layer-by-layer  twinning. Thirdly, the orientation window for the retained hcp ($\theta_{\rom{1}}-\theta_{\rom{3}}$) in Fig.\ref{figurecrmnfeconi} is limited to 26$^{\circ}$-31$^{\circ}$, i.e., $\sim$38\% smaller than that in CrCoNi. Overall, it leads to the conclusion that the deformation-induced hcp phase, if it indeed occurs in the severe competition with normal twinning, are potentially subjected to further $\varepsilon\rightarrow\gamma_{\rm tw}$ transformation, and then barely any hcp phase survives in actual observation.

The obtained $\gamma$-surfaces for Cr$_{16}$Co$_{40}$Ni$_{44}$, Cr$_{25}$Fe$_{30}$Co$_{20}$Ni$_{25}$, Cr$_{25}$Fe$_{20}$Co$_{30}$Ni$_{25}$, Cr$_{25}$Fe$_{15}$Co$_{35}$Ni$_{25}$, CrFeCoNi, CrMnFeCoNi and Cr$_{10}$Mn$_{40}$Fe$_{40}$Co$_{10}$ are very similar as listed in Table S1, as well as the observed primary deformation mechanism at room temperature, dominantly by DT \cite{REMY1976123,FANG2018221,Lin2018236,DENG2015124}. Decreasing temperature can decrease the $\gamma_{\rm isf}$ of these alloys, which will promote TMT. For example, at cryogenic deformation temperatures such as 77K and 4.2K, in CoFeCoNi the $\gamma$/$\gamma_{\rm tw}$/$\varepsilon$ lamellar structure was clearly resolved by high-angle annular dark-field scanning TEM, indicating the operation of TMT mechanism \cite{Lin2018236}. Additionally, one may decrease the $\gamma_{\rm isf}^{\rm fcc}$ by tuning composition to further promote TMT.  For instance, increasing Co content  (and decreasing Ni) in the Cr-Mn-Fe-Co-Ni alloys, the primary deformation modes were shown to change from DT to DT+DIMT, accompanied with simultaneously improved strength and ductility \cite{LIU2019444}. 


\subsection*{\underline{Note S3. Effective energy barriers for Co}}

%At room temperature, the equilibrium structure of Co is hcp. The hcp-fcc phase transition occurs at 700 K  \cite{Lizarraga2017}.  
The calculated EEBs in fcc and hcp Co are plotted in Fig.\ref{figureCo}. Because of the big negative $\gamma^{\rm fcc}_{\rm isf}$, stacking faults  and fcc$\rightarrow$ hcp phase transformation can easily occur during deformation, which is also reflected by the broad range of $\theta_{I}=0^{\rm o}-45^{\rm o}$ in Fig.\ref{figureCo}A. The $\delta_{\rm usf}^{\rm hcp-fcc}$ is however, very high, $\sim$28\%, indicating that subsequent $\varepsilon\rightarrow\gamma_{\rm tw}$ transformation can not easily happen. 
Nevertheless, under extreme conditions such as high-pressure torsion (HPT) \cite{Edalati2013} and surface mechanical attrition treatment \cite{WU2005547,WU2005681}, the TMT chain deformation process  $\gamma\rightarrow\varepsilon\rightarrow\gamma_{\rm tw}$  still occurs, as evidenced by the observed $\gamma/\gamma_{\rm tw}/\varepsilon$  lamellar structure in the fcc grains \cite{WU2005547,WU2005681}. The same experiments have also shown extensive stacking faults on the basal planes in the hcp grains \cite{WU2005547,WU2005681}. Nano-sized fcc phase in the hcp Co grains was also observed in molecular dynamic simulations \cite{Wang2017co}. Edalati et al. \cite{Edalati2013}  showed that during HPT processing of Co, the fcc$\rightarrow$ hcp transformation occurs until the average grain size reaches submicrometer level, but the reverse hcp$\rightarrow$ fcc phase transformation occurs when the grain size is reduced to the nanometer level. Temperature rise during HPT was ruled out as the reason~\cite{Edalati2013}. The above experimental results are consistent with our prediction in Fig.\ref{figureCo}b, showing basal stacking fault formation for $\theta$ in the ranges of 0$^{\circ}$-18$^{\circ}$ and 42$^{\circ}$-60$^{\circ}$. Notice that in the hcp grains of Co, the \{10\={1}1\} deformation twins and $<$c+a$>$ dislocations compete strongly with dislocation activities on the basal planes, which may also suppress TMT \cite{WU2005547,WU2005681,Wang2017co}. 

\begin{figure}[tbh!]
 \centering
 \subfloat{{\includegraphics[scale=0.5]{figure s2.pdf}}}%
\caption{ Calculated EEBs in fcc (A) and hcp (B) Co.}%
\label{figureCo}%
\end{figure}


\subsection*{\underline{Note S4. Details about figure preparation}}

Fig.1A and 1B show the $\gamma$-surfaces in fcc and hcp. The computational method for $\gamma$-surfaces are described in the method section. The critical values of stacking fault energy, and unstable stacking fault energies for CrCoNi are listed in Table S1. The curves are cosine interpolations between calculated values. 

Fig.1C shows the EEBs for stacking fault formation (SF), full dislocation slip (SL) and classical twinning (cTW) with respect to $\theta$ (0-60$^o$) which are calculated according to Eq. (1)-(3), respectively. For $0^o\leq\theta<34^o$, the EEB for stacking fault is the lowest one, then we denote this range as $\theta_{I}$ and color it with light red.  For $34^o\leq\theta<60^o$, the EEB for SL is the lowest one, then we denote this range as $\theta_{II}$ and color it with light blue.  

Fig.1D shows the EEBs for deformation modes in hcp structure which are calculated according to Eq. (4-7) and plotted in the similar way as for fcc. 

Fig.1E schematically shows the atomic positions in the three consecutive fcc (111) layers, i.e., ABC. The structure is viewed from [111] direction with C being the top layer. We differ the distances of the three layers from our eyes by using different sizes of circles surrounding the ABC letters, with the C layer being the closest, therefore the largest circle. On the figure, we mark the three Burgers vectors for leading partials with red arrows and the other three Burgers vectors for trailing partials with blue dashed arrows. Since $\theta$ is defined from a twinning direction, here we choose the [11-2] direction (i.e., b$_1^{\rm fcc}$ on (111) planes as the reference direction. So $\theta$ tells the direction of the resolved shear stress relative to b$_1^{\rm fcc}$ and spans 0$^o$-60$^o$, i.e., the range of angle between b$_1^{\rm fcc}$ and b$_6^{\rm fcc}$.  We color correspondingly the  $\theta_{I}$ range with the same light red color in as Fig.1c.  The $\theta_{II}$ range which favors the activation of full dislocation slip is indicated by blue color in Fig.1c, and 1e.

Fig.1F schematically shows the atomic positions in the two consecutive hcp (0001) layers, i.e., AC, similarly as for fcc in Fig.1e. The three Burgers vectors for leading partials slipping on basal plane C are denoted as b$_1^{\rm hcp}$, b$_2^{\rm hcp}$ and b$_3^{\rm hcp}$ by red arrows. They are equivalent to those for leading partials in fcc (Fig.1e). The other three Burgers vectors for leading partials slipping on basal plane A are denoted as b$_4^{\rm hcp}$, b$_5^{\rm hcp}$ and b$_6^{\rm hcp}$.  b$_1^{\rm hcp}$  and b$_1^{\rm fcc}$ are identical  and parallel to each other because of the Shoji-Nishiyama (S-N) orientation relationship between the fcc matrix and the deformation-induced $\varepsilon$ martensite. So here $\theta$ measures the direction between the resolved shear stress on the basal planes relative to b$_1^{\rm hcp}$ and also spans 0$^o$-60$^o$.

By plotting $\theta_{I}$ to $\theta_{VI}$ ranges obtained in Fig.1c and 1d in Fig.1e and 1f, one easily sees that which dislocation slip (characterized by the corresponding Burgers vector) is preferred and the shift of atoms.

Fig.4A plots the relationship between $\delta_{\rm usf}^{\rm (hcp-fcc)}=(\gamma_{\rm usf}^{\rm hcp} -\gamma_{\rm usf}^{\rm fcc})/\gamma_{\rm usf}^{\rm fcc}$  and \gamma$_{\rm isf}^{\rm fcc}$ for the various alloys. All the values are listed in Table S1. To guide eyes, we use a color code to show the size of \gamma$_{\rm isf}^{\rm fcc}$, and each data point is colored accordingly. The background shade behind the data points is used to emphasize the linear relationship between $\delta_{\rm usf}^{\rm (hcp-fcc)}$ and \gamma$_{\rm isf}^{\rm fcc}$ (the background color has no further meaning). 

Fig.4B plots the total elongation and ultimate tensile strength data taken from references for the studied alloys (all data is available in the Table S1). The SFE values of the alloys are shown by the color of the data points according to the color code, which is the same as in Fig.4a. The background is the overview diagram showing some typical value ranges for the total elongation to fracture and the ultimate tensile tensile strength for a number of different classes of steels. The readers are referred to Figure 8 in Ref. \cite{Raabe2015} by Raabe et al. and the relevant references there for more details about the overview diagram.

Fig.5 plots the relationships between the calculated \gamma$_{\rm isf}^{\rm fcc}$, \gamma$_{0}^{\rm fcc}$ and the experimental stacking fault values for various alloys. All the values are listed in the Tables S1 and S2. The dashed lines behind the experimental stacking fault energy data points are for guiding eyes. At the left corner of Fig.5 where \gamma$_{\rm isf}^{\rm fcc}$ is negative, we use gradient color background to reflect the negative stacking fault energy, which is similar to the color bar for SFE in Fig.4.  The insert plot shows how the experimental SFE changes with the partial separation width d to reflect the $\gamma^{\rm exp.}\propto G/d$ relationship.  Here G is the shear modulus. The two curves for CrCoNi and Cu are different due to the fact that the shear modulus of CrCoNi is higher than Cu.  Readers are referred to Ref.\cite{SUN2021109396} for detailed discussions about the experimental SFE measurements. 


\begin{figure}[tb]
 \centering
 \subfloat{{\includegraphics[scale=0.6]{figure s3.pdf}}}%
\caption{TEM images of microstructures after room temperature tensile testing till necking in a Cr$_{32.3}$Co$_{36.3}$Ni$_{31.4}$ MEA, showing the typical lamellar structure composed of fcc matrix, twin, and hcp nanolayers.}%
\label{exptem}%
\end{figure}


\begin{figure}[tb]
 \centering
 \subfloat{{\includegraphics[trim=0cm 11cm 0.1cm 3cm,clip,width=0.9\textwidth]{figure s4.pdf}}}%
\caption{Correlation between $\gamma^{\rm fcc}_{\rm isf}$  and tensile properties. The measured room-temperature elongation to failure (EL,\%) is plotted with respect to the difference between the ultimate tensile strength (UTS, MPa) and the yield strength ($\sigma_{0.2}$, MPa) for coarse-grained alloys available in literature. The color of the data point shows the corresponding SFE. All the data and the references are listed in Table S1.}%
\label{workability}%
\end{figure}

\newpage
\begin{table}[tbh!]
\label{table1}
\caption{Theoretical generalized stacking fault energies (GSFE, mJ m$^{-2}$) for various metals and alloys in both fcc and hcp structures, in comparison with available theoretical (Calc.) and experimental (Exp.) data in the literature. The room temperature GSFEs are calculated at the corresponding experimental lattice parameter of the fcc structure or at the lattice parameter estimated by a regression formula \cite{WANG2019468} in case that the experimental value is missing. Paramagnetic (PM) calculations are performed, except for Co and Co-rich alloys which are ferromagnetic (FM) at 300K. The nonmagnetic (NM) results in the literature are also included for comparison.  Values of $\gamma^{\rm fcc}_{0}$ and $\delta_{\rm usf}^{\rm hcp-fcc}$ are listed (see main text for definition). The reported primary deformation mechanisms (DT and/or DIMT) during normal tensile tests at both room and cryogenic temperatures are indicated. The measured elongation to failure (EL,\%), ultimate tensile stress (UTS, MPa) and yield strength ($\sigma_{0.2}$) for coarse-grained alloys at room temperature in the literature are listed. All concentrations are given in at.\%.}
\smallskip
\tiny
\begin{threeparttable}
\makebox[\textwidth]{\scalebox{0.9}{\begin{tabular}{llllllllllllllll}
\hline\hline
&&Magnetic&\multicolumn{5}{c}{fcc}&\multicolumn{2}{c}{hcp} & && Deformation \\
\cline{4-8}    \cline{9-10}   
 &T& state& $a$ (\AA) & $\gamma^{\rm fcc}_{\rm usf}$ &$\gamma^{\rm fcc}_{\rm isf}$& $\gamma^{\rm fcc}_{\rm utf}$&$\gamma^{\rm fcc}_{\rm esf}$& $\gamma^{\rm hcp}_{\rm usf}$&$\gamma^{\rm hcp}_{\rm isf}$&$\gamma^{\rm fcc}_{0}$& $\delta_{\rm usf}^{\rm hcp-fcc}$ &mode&UTS&$\sigma_{0.2}$&EL (\%) \\
\hline
Co &300K&FM& 3.538\cite{BETTERIDGE198051}&297&-97&234&-116&379&86&-96&27.6\%&\\
Co &0K& FM& 3.529 & 300 &-103&238 &-119 &388&87& -100&29.3\%\\
Calc.\cite{Niu1363} &0K& FM &3.522&&-137&&-111&&&-89\\
Calc.\cite{Niu1363} &300K&FM& &&&&&&&-67\\
Exp.&&& & & & & & &27$\pm$4\cite{Korner1983}&&&DIMT\\
&&& & & & & & &31$\pm$5\cite{ERICSSON1966853}\\
\hline
CrCoNi &300K&PM & 3.567\cite{LAPLANCHE2017292}& 306 &-21& 295&-13 &325&35&-29&6.2\%\\
CrCoNi &0K&PM & 3.526&350&-29&336&-18& 382& 56&-43&9.1\%\\
Calc.\cite{Ding8919} &0K&NM &3.526&&-43  & &-28 & & & \\
Calc.\cite{Zhang2017}& 0K&NM &3.516 &264&-24&310&-17& &-&\\
Calc.\cite{ZHAO2017334} &0K&FM &3.532&280&-62& &-42&&&-40\\
Calc.\cite{Niu1363} &0K& FM&&287&-38&251&-20&&&-58\\
Calc.\cite{Niu1363} &300K&FM& & &&&&&&-53\\
Exp. &&&3.529\cite{LIU2018269}&&18$\pm$4\cite{LIU2018269}  &&&&&&&DIMT+DT\cite{Niu1363,Slone38,Miao35}\\
&& &3.567\cite{LAPLANCHE2017292}&&22$\pm$4\cite{LAPLANCHE2017292}&&&&&&&&\\
&& & && &&&&&&&&840&300&58\cite{WU2016108}\\
&& & && &&&&&&&& 853&360&55\cite{Coury2018}\\
                                                                                                          && & && &&&&&&&&  890&440&75\cite{Gludovatz2016}\\
Cr$_{16}$Co$_{40}$Ni$_{44}$ &300K&FM &3.551&335&-9&335&5 &351&41&-26&4.8\%&DT\cite{REMY1976123}&542&129&39\cite{REMY1976123}\\
Cr$_{16}$Co$_{54}$Ni$_{30}$ &300K&FM &3.548&334&-55&309&-35&393&87&-70&17.7\%&DIMT\cite{REMY1976123}&692&136&55\cite{REMY1976123}\\
Cr$_{25}$Co$_{37.5}$Ni$_{37.5}$ &300K&PM &3.561&323&-2&324&7 &329&28&-16&1.9\%&&750&247&60\cite{Coury2018}\\
Cr$_{45}$Co$_{27.5}$Ni$_{27.5}$ &300K&PM &3.584&271&-39&249&-35 &310&48&-43&14.4\%&&998&560&48\cite{Coury2018}\\
\hline
CrFeCoNi &300K&PM & 3.577\cite{WANG2019468} & 299 &-1&298&7 &301&26&-13&0.7\%&\\
Calc.\cite{ZHAO2017334} &0K&NM&3.540& 240&-23& &&&&-25\\
Exp.&&&3.565\cite{LIU2018269} &&27$\pm$4\cite{LIU2018269}& &&&&&& DT\cite{FANG2018221,Lin2018236} \\
 &&& && &&&&&&&DIMT+DT (77K)\cite{Lin2018236}\\
             &&                                                                                               & && &&&&&&&&625&250&52\cite{FANG2018221}\\
             &&                                                                                               & && &&&&&&&& 640&270&47\cite{WU2016108}\\
                       &&                                                                                         & && &&&&&&&& 582&197&82\cite{ZADDACH2015373}\\
                            &&                                                                                       & && &&&&&&&& 786&&49\cite{ZADDACH2015373}\\
                                 &&                                                                                      & && &&&&&&&& 610&211&78\cite{Daixiu82}\\
Cr$_{25}$Fe$_{30}$Co$_{20}$Ni$_{25}$ &300K&PM &3.580&290&1&291&10&294&25&-13&1.4\%&DT\cite{FANG2018221}&600&241&48\cite{FANG2018221}\\
Cr$_{25}$Fe$_{20}$Co$_{30}$Ni$_{25}$  &300K&PM &3.573&304&-7&302&1&315&29&-19&3.6\%&DT\cite{FANG2018221}&675&260&68\cite{FANG2018221}\\
Cr$_{25}$Fe$_{15}$Co$_{35}$Ni$_{25}$  &300K&PM &3.569&310&-12&305&-3&327&38&-26&5.5\%&DT\cite{FANG2018221}&725&271&66\cite{FANG2018221}\\
Cr$_{25}$Fe$_{25}$Co$_{35}$Ni$_{15}$  &300K&PM &3.575&291&-26&279&-15&325&55&-41&11.7\%&DIMT\cite{met8050369}&750&&65\cite{met8050369}\\
Cr$_{25}$Fe$_{30}$Co$_{35}$Ni$_{10}$  &300K&PM  &3.578&290&-33&275&-21&334&64&-49&15.2\%&DIMT\cite{met8050369}&825&&50\cite{met8050369}\\
Cr$_{25}$Fe$_{35}$Co$_{35}$Ni$_{5}$  &300K&PM  &3.580&292&-40&274&-28&347&73&-56&18.8\%&DIMT\cite{met8050369}&900&&42\cite{met8050369}\\
Cr$_{25}$Fe$_{40}$Co$_{35}$Ni$_{0}$  &300K&PM  &3.583&294&-49&271&-35&355&81&-65&20.7\%&DIMT\cite{met8050369}&1000&&35\cite{met8050369}\\
Cr$_{25}$Fe$_{20}$Co$_{35}$Ni$_{20}$  &300K&PM  &3.572&306&-15&298&-6&318&34&-26&3.9\%&DT\cite{Daixiu82}&720&243&95\cite{Daixiu82}\\
Cr$_{25}$Fe$_{15}$Co$_{45}$Ni$_{15}$  &300K&PM  &3.568&312&-33&296&-23&344&48&-43&10.3\%&DIMT\cite{Daixiu82}&840&300&85\cite{Daixiu82}\\
Cr$_{25}$Fe$_{10}$Co$_{55}$Ni$_{10}$ &300K&FM &3.563&291&-84&246&-82&382&98&-92&31.3\%&DIMT\cite{Daixiu82}&741&392&20\cite{Daixiu82}\\
Cr$_{25}$Fe$_{5}$Co$_{65}$Ni$_{5}$ &300K& FM &3.559&292&-115&230&-114&412&124&-121&41.1\%&DIMT\cite{Daixiu82}&854&482&12\cite{Daixiu82}\\
\hline
CrMnFeCoNi  &300K&PM &3.594\cite{HE2014105}&280&-5&278&4&292&30&-18&4.3\%\\
Calc.\cite{Niu1363} &0K&FM&&374&-31&313&3&&&-43\\
Calc.\cite{Niu1363} &300K&FM& & &&&&&&-26\\
Calc.\cite{ZHAO2017334} &0K&FM&3.541&&-54& &&&&-25\\
Exp.&&&3.576\cite{LIU2018269} &&26.5$\pm$4.5\cite{LIU2018269} &&&&&&&DT\cite{Gludovatz1153}\\
            &&                             &3.606\cite{Okamoto2016} &&30$\pm$5\cite{Okamoto2016}                                             &&&&&&&DT+DIMT (77K)\cite{Niu1363}\\
               &&& && &&&&&&&&             550&175&78\cite{OTTO20135743}\\
             &&& && &&&&&&&&     763&410&57\cite{Gludovatz1153}\\
      &&& && &&&&&&&& 497&135&55\cite{ZADDACH2015373}\\
           &&                                           & && &&&&&&&& 851&&25\cite{ZADDACH2015373}\\
                &&                                                                                            & && &&&&&&&& 585&200&42\cite{WU2016108}\\
    & &&&& &&&&&&&&625&&60\cite{OTTO20135743}\\
    & &&&& &&&&&&&&565&200&73\cite{WEI201939}\\
    & &&&& &&&&&&&&639&310&53\cite{LIU2019444}\\
Cr$_{20}$Mn$_{15}$Fe$_{15}$Co$_{35}$Ni$_{15}$  &300K&PM  &3.582&290&-22&279&-12&320&52&-38&10.3\%&DT\cite{WEI201939}&675&225&97\cite{WEI201939}\\
Cr$_{25}$Mn$_{15}$Fe$_{10}$Co$_{35}$Ni$_{15}$  &300K&PM  &3.585&285&-36&268&-24&330&64&-50&15.8\%&DIMT\cite{WEI201939}&800&300&75\cite{WEI201939}\\
Cr$_{20}$Mn$_{20}$Fe$_{20}$Co$_{23}$Ni$_{17}$  &300K&PM  &3.598\cite{LIU2019444}&276&-9&272&0&292&35&-22&5.8\%&DT\cite{LIU2019444}&666&320&57\cite{LIU2019444}\\
Exp.&&& &&24$\pm$4\cite{LIU2019444}\\
Cr$_{20}$Mn$_{20}$Fe$_{20}$Co$_{27}$Ni$_{13}$  &300K&PM  &3.595\cite{LIU2019444}&279&-20&270&-9&308&48&-34&10.4\%&DT\cite{LIU2019444}&725&350&61\cite{LIU2019444}\\
Exp.&&& &&19$\pm$3\cite{LIU2019444}\\
Cr$_{20}$Mn$_{20}$Fe$_{20}$Co$_{30}$Ni$_{10}$  &300K&PM  &3.593\cite{LIU2019444}&282&-28&269&-17&322&58&-43&14.2\%&DT+DIMT\cite{LIU2019444}&821&382&69\cite{LIU2019444}\\
Exp.&&& &&14$\pm$4\cite{LIU2019444}\\
\hline
Cr$_{10}$Mn$_{30}$Fe$_{50}$Co$_{10}$ &300K&PM  & 3.600\cite{Lu1804727} &278 &-21&267 & -8&308&54&-33&10.8\%&DIMT+DT \cite{Lu1804727}&\\
&&&&&&&&&&&&&880&&75\cite{Li227}\\
&&&&&&&&&&&&&725&275&50\cite{Li227}\\
Calc.\cite{Lu1804727} &300K&NM& & &&&&&&-23\\
Cr$_{10}$Mn$_{40}$Fe$_{40}$Co$_{10}$  &300K&PM &3.621\cite{DENG2015124}&260&-3&257&4&266&23&-10&2.3\%&DT\cite{DENG2015124}\\
Exp.&&&3.610\cite{PICAK2019555} &&13$\pm$4\cite{PICAK2019555} &&&&&&& DT+DIMT\cite{Chandan2019}& 489&240&57\cite{DENG2015124}\\
\hline\hline
\end{tabular}}}
\end{threeparttable}
\end{table}

\begin{table}[tbh!]
\label{table2}
\caption{Theoretical and experimental SFEs for pure fcc metals and alloys.  The calculated $\gamma^{\rm fcc}_{\rm isf}$ and  $\gamma^{\rm fcc}_{0}$ for fcc metals, Cu-Al, Cu-Zn and Pd-Ag alloys are from Refs. \cite{ruihuan,Li_2014,LU20124506}.}
\smallskip
\tiny
\begin{threeparttable}
\makebox[\textwidth]{\begin{tabular}{llll}
\hline\hline
Systems (at.\%) &$\gamma_{\rm isf}^{\rm fcc}$ (mJ m$^{-2}$)&$\gamma_{0}^{\rm fcc}$ (mJ m$^{-2}$)&$\gamma_{\rm exp.}$ (mJ m$^{-2}$)\\
\hline
Ag&17&16&16$\pm$2\cite{Cockayne1971}\\
Cu&48&49&41$\pm$9\cite{Cockayne1971}\\
Au&33&25&32$\pm$5\cite{Jenkins1972}\\
Al&117&136&150$\pm$40\cite{Michael1989}\\
Ni&154&157&125$\pm$5\cite{Carter1977}\\
Cu-2.2Al&33&39&35$\pm$5\cite{Carter1977cual}\\
Cu-4.9Al&22&20&24$\pm$5\cite{Carter1977cual}\\
Cu-10Al&-2&-1&10$\pm$2\cite{Cockayne1969}\\
Cu-13.4Al &-15&-11.5&7$\pm$1\cite{Saka1978}\\
Cu-20Al&-33&-30&\\
Cu-2.0Zn&40&&46$\pm$9\cite{Carter1977cual}\\
Cu-10Zn&21&&35$\pm$2\cite{Gallagher1970}\\
Cu-20Zn&4&&18$\pm$2\cite{Gallagher1970}\\
Co-90Ni&124&129&\\
Co-80Ni&98&96\\
Co-70Ni&64&61\\
Co-60Ni&37&28\\
Co-50Ni&6&-5\\
Co-45Ni&-10&-21&48$\pm$5\cite{ERICSSON1966853}\\
Co-40Ni&-27&-36&31$\pm$5\cite{ERICSSON1966853}\\
Co-35Ni&-44&-49&24$\pm$5\cite{ERICSSON1966853}\\
Co-36Ni&&&21$\pm$5\cite{ERICSSON1966853}\\
Co-33Ni&-50&-54&16$\pm$5\cite{ERICSSON1966853}\\
Co-32Ni&&&18$\pm$5\cite{ERICSSON1966853}\\
Co-31Ni&-57&-61&10$\pm$5\cite{ERICSSON1966853}\\
Co-15Ni&-90&-92\\
Pd-20Ag&140&139&135$\pm$30\cite{Harris1966}\\
Pd-25Ag&130&137&115$\pm$30\cite{Harris1966}\\
Pd-35Ag&113&105&118$\pm$25\cite{Harris1966}\\
Pd-40Ag&102&90&116$\pm$25\cite{Harris1966}\\
Pd-50Ag&83&75&80$\pm$20\cite{Harris1966}\\
Pd-60Ag&68&62&65$\pm$20\cite{Harris1966}\\
Pd-70Ag&60&55&35$\pm$10\cite{Harris1966}\\
Pd-80Ag&52&42&33$\pm$10\cite{Harris1966}\\
Pd-90Ag&45&36&30$\pm$10\cite{Harris1966}\\
\hline\hline
\end{tabular}}
\end{threeparttable}
\end{table}

\clearpage
\bibliographystyle{unsrt}
\bibliography{Reference}

%\bibliographystyle{unsrt}
%\bibliography{Reference}
\end{document}
